# Supplementary material for: Genome-Wide Analysis of the YABBY Transcription Factor Family in Pineapple and Functional Identification of AcYABBY4 Involvement in Salt Stress
Source: Int J Mol Sci. 2019 Nov 22;20(23):5863. doi: 10.3390/ijms20235863 (PMC6929212; doi:10.3390/ijms20235863)
Supplement: Supplementary file 1 [file ijms-20-05863-s001.zip]

Archive with 4 entries (3 files):
- Sup/
- Sup/ijms-617162 supplementary.docx
- Sup/Sup.pptx
- Sup/Table S4.xlsx
