# Supplementary material for: Genome-Wide Analysis of the YABBY Transcription Factor Family in Pineapple and Functional Identification of AcYABBY4 Involvement in Salt Stress
Source: Int J Mol Sci. 2019 Nov 22;20(23):5863. doi: 10.3390/ijms20235863 (PMC6929212; doi:10.3390/ijms20235863)
Supplement: Supplementary file 1 [file ijms-20-05863-s001.zip › Sup/Table S4.xlsx]

## Sheet: Table S4
Table S4 The information of pineapple YABBY sequences in this study
Gene Name	Gene ID	Sequence Type	Sequences
AcYABBY1	Aco007606	CDS Sequence	ATGGCATCTTCCTCAGCCACCTTTCCTTTGGAACACCTCTCCCCTCCTCCCCTCTCCGAGCAACTCTGCTACGTCCACTGCAACTTTTGCGACTCCGTCCTCGCGGTGAGCGTTCCATGTAGTAGCTTACTAAAGACGGTGACAGTGCGGTGCGGCCACTGTGGGAACCTCCTCTCTGTCAACATGAGGGCTCTCCTTCTCGCCGCGGGGGCCAACCAGTTCCACTTTGCACAATATCCATTCCTTTCCCCCACCCACCAAACCCTCTTGGGTGAGATACCATACCCACCACCTCCAAGCTTGGTTCTGGATCAGCCCAACGTGACCAGCCTCAGCAACAACAACGGAGCGGCGACGTCGGTGAGAGGAAGAGAAGATCAAGAGCTCCCTCAGAACCCA…
		Genomic Sequence	CACTGCATTCATTATTCACCCTTTCTCTCCCTCTCTTTCCTCTCCCACCCAAAGAGCCACCCTTTTCTTCTTTTTTTTTTTTTTTTTTTTTTTTCCAAATCCACAAACAACAGATCCAAGGTTCTATCGAATCACCAATCAATCAAATCATCAAATCAACGCATCAAATCACATACTCACATCAAAGAGAAGAAAAAATTAACCCACATCACAAATACATTCGATCGTATTTCACCTAGCTAGATCTCTTCTGTGCCCAATCAAATCATCTTTTAATCATCATCATCAACAACAACAACAACAACAACAACAACAAAATGGCATCTTCCTCAGCCACCTTTCCTTTGGAACACCTCTCCCCTCCTCCCCTCTCCGAGCAACTCTGCTACGTCCACTGCA…
		Protein Sequence	MASSSATFPLEHLSPPPLSEQLCYVHCNFCDSVLAVSVPCSSLLKTVTVRCGHCGNLLSVNMRALLLAAGANQFHFAQYPFLSPTHQTLLGEIPYPPPPSLVLDQPNVTSLSNNNGAATSVRGREDQELPQNPVVINRAPEKRQRVPSAYNRFIKGVRMFFSRTGSTPPLQRTWESLRSRAR
AcYABBY2	Aco016279	CDS Sequence	ATGTCATCCTCCTCCGCCGCCTTTTCTCTGGACCACCTCTCGCCTCCCCCTTCCGAGCAGCTTTGCTACGTCCACTGCAACTTTTGCGACACCGTTCTCGCGGTGGGGGTGCCATGTAGTAGCCTGTTTAAGACGGTGACGGTGCGGTGCGGGCACTGCACGAACCTGCTCTCCGTCAACATGAGGGGCCTCCTCCTCCCCGCCGCGAACCAGCTCCTGTTCGGCCAAGCCTTCTTCGCTCCCTCGCACCACACCCTCTTGGATGAGATACCGTACCCTCCACCGAGCTTACTGATGGATCATCATCAAGCAAATGTGAGCAATCATGGAAGTACCAACAACAACATGGTGGCTCCTGTGAAAGGATCTGAAGAAGTAGAGCTCCCTCAGACACCTGTT…
		Genomic Sequence	CAACAACAACAACAGCAACAACAACCAAACCAAAAAAACACCCCCACAAAAAAAAAGAAGAAAAGGGAGCCCAGAAAGGAGAGAAAGATCCCCCCTTGGCTTGGGTCGGTCGGTCGGTCGGTTGGTTTGTTGGTTGGTTGGTTGGGCAATCAAATCAAATCAAAGAAGCAGCTGCTGCAGGAGATCCAATAAATCAAATCATGTCATCCTCCTCCGCCGCCTTTTCTCTGGACCACCTCTCGCCTCCCCCTTCCGAGCAGCTTTGCTACGTCCACTGCAACTTTTGCGACACCGTTCTCGCGGTTTCTTCCTCTCTTTCTTTGCGATCTTATACATATATAAAAGAGTCTCATCGCTCACTCTAACTCATCCTTTTTGTGTTCTAGCTCTTAATTAACT…
		Protein Sequence	MSSSSAAFSLDHLSPPPSEQLCYVHCNFCDTVLAVGVPCSSLFKTVTVRCGHCTNLLSVNMRGLLLPAANQLLFGQAFFAPSHHTLLDEIPYPPPSLLMDHHQANVSNHGSTNNNMVAPVKGSEEVELPQTPVVNRPPEKRQRVPSAYNRFIKDEIQRIKAGNPDITHREAFSAAAKNWAHFPHIHFGLMPDQGLKKTSVRPQEGEDVLLKDGLYAAAAANLGAHF
AcYABBY3	Aco005138	CDS Sequence	ATGTCGTCGCATCATCTACCACAACATGAGTCCTATATCGGACGATCAGATCCATCAAGCGCTGTTAGTGTCCCCAACAACAATATACTCAACATTGTAACGGTTCGATGCGGTCATTGTGCTAATCTGTTGTCCGTGAACATGGGAGCATTTCTCCAGTCACTTCCTCTTCAAGACGCTCAGGTTCATAATATTGGCTTTCATGATAAATGCGAGTATGGATCATCTTCAAAATGTAACAGGACAACAGTAATGTACTCGATGCAAAGCGAGCAACAACCGACGGTACCCATACGCCCCCCAGAGAAGAGACAGCGTGTTCCCTCTGCATATAACAGATTTATCAAGGAGGAGATACAAAGGATAAAGGCTAATAATCCCGACATCAGCCATAGGGAA…
		Genomic Sequence	TTCTTCTTCTTCTTCTTCTTCTTAATCTGTTAGCATATACATGTCCCTCGACTTCTTTGGAGATCGGAAATGTCGTCGCATCATCTACCACAACATGAGTCCTATATCGGACGATCAGATCCATCAAGCGCTTTAAAGGCTTTAGCATTAGACCTCCTAATTGTTCATGGAGGTCTCAAAAATTTAATATTTTCAGTTTTAAAAGTCTTGGAACTAAAATTGATACTTGTGCTAGATGATTCTTTTCTTTTTTTGGTTTTTCCCTCTCCTTTCAAAGGACTAAGTTCGTGTAGACATCGATAAATTCGTGATTTTTTATGCTGCATTGCGAAGAGCTAAATGGTCGGTTTGGGGACATCGAGGAGTTTAATTTCTTTCATGCATATATCTCATGCATGC…
		Protein Sequence	MSSHHLPQHESYIGRSDPSSAVSVPNNNILNIVTVRCGHCANLLSVNMGAFLQSLPLQDAQVHNIGFHDKCEYGSSSKCNRTTVMYSMQSEQQPTVPIRPPEKRQRVPSAYNRFIKEEIQRIKANNPDISHREAFSAAAKNWAHFPHIHFGLTLDSKKQVKLDDTIATPAPQKAKGFY
AcYABBY4	Aco008751	CDS Sequence	ATGTCGACCCAAATCGCACCTGAGCATGTTTGCTATGTTCACTGCAACTTCTGCAGCACCATCCTCGCGGTCAGTGTTCCATGCAACAGTTTGTTCAACATTGTAACAGTTCGATGCGGACATTGTGGAGTTCTGCTGTCGGTGAATATGGGAAATTTGCTTCAAACGCTCGCTCGTCAAGATTACCAGATTCACAACAAAGTACTTCGTGAGAACTGTGGGGAGTACGAGTCATCTTCCAAATGCAACAAAACGCCGATGGCGTACTCCATGCCAAACAATCAGCAACAAGTGCAACCAATGCGCCCTCCGGAGAAAAGACAACGTGTTCCCTCAGCATATAACAGGGAGGAAATCCAAAGGATAAAGGCTAACAATCCAGAAATTAGCCACAGGGAA…
		Genomic Sequence	TTCTTCTTCTTCTTCTTCTTCCCTTGCTTATGTACGTAGCGTAGGCTACTTCATCGGTCCTCAGATCGGAAAATGTCGACCCAAATCGCACCTGAGCATGTTTGCTATGTTCACTGCAACTTCTGCAGCACCATCCTCGCGGTATCGATCACTCTCTCTCTCTCTCTCTCTCTCTCTCTCTCTCTCTCTCTCTCTCACACACACACACACACACACACACAGAGCATAATCTATGATAAAAACCTTAGAGCATCTGATTTCAGATCTAACAAGAACTACAAGAATTGAGAGCATTCTCATAGAAAAAAAGGAAAAAAAATGAAAAGGAAAAAAAAAAAAAAAAACAAGAATTACACTCAAGAAATGATATAAAGGTCATACCTAACCATTACATTGGCT…
		Protein Sequence	MSTQIAPEHVCYVHCNFCSTILAVSVPCNSLFNIVTVRCGHCGVLLSVNMGNLLQTLARQDYQIHNKVLRENCGEYESSSKCNKTPMAYSMPNNQQQVQPMRPPEKRQRVPSAYNREEIQRIKANNPEISHREAFSAAAKNWAHFPRIHFGLTLDGANPEKRDEEITMPGPQKAQGFY
AcYABBY5	Aco028479	CDS Sequence	ATGACTCAGGTTAGTGTGCCAAGCAACAGTATGTTCGACATTTTAACAGTTCGATGCGGGAATTGTACTAATCTGTTGTCTGTGGACATGGGAGCAGTGACTCAAAAAATCCCTCTTCAAGGCTCTCAGGTTCACAACATTGGATCCCATCATGATCATAACAGTGTGGATTGTGGTGGATCATCTTCCAAATGCAACAGGAGATCACCAGTGTTGGACTCCATCCAAAATGATCCTCACAAAACGCTTCCTACCCCACCACCGGAAAAGAGGCAGCGTGTTCCTTCCGCATATAATAGATTTATCAAGGAGGAGATTCAAAGGATAAAGGCTAATAACCCTGATATTAGCCACAGGGAAGCTTTTAGCACTGCAGCAAAGAATGGCAACATGCTTCTCT
		Genomic Sequence	ATGACTCAGGTTAGTGTGCCAAGCAACAGTATGTTCGACATTTTAACAGTTCGATGCGGGAATTGTACTAATCTGTTGTCTGTGGACATGGGAGCAGTGACTCAAAAAATCCCTCTTCAAGGCTCTCAGGTTGAATTCAAAGCTTAATTCCTTATTTCCATTTGGATTTCACTGTATCATATTATCATATATATCTTTCCTCTATTAGAAGCTAATTTCTTGGATAAAATTTTTGAAACCACCAGTGGTTCTTATTTTGTTTTTTTGTTGACAATTCAGGATGCTGCCATTGTTTGTTCTAATGGATTATAAGATGCAGTTATTGATCTTGTACATTTCTAGTGCTATGAGTTTGAGTTATTGGTGCTTTGGTTCGAAAAAAAATATTATAGGAACTTT…
		Protein Sequence	MTQVSVPSNSMFDILTVRCGNCTNLLSVDMGAVTQKIPLQGSQVHNIGSHHDHNSVDCGGSSSKCNRRSPVLDSIQNDPHKTLPTPPPEKRQRVPSAYNRFIKEEIQRIKANNPDISHREAFSTAAKNGNMLLFYM
AcYABBY6	Aco002202	CDS Sequence	ATGTCGGTCCAGATCGCACCAGAGCACGTCTGCTATGTCCACTGCAGCTTCTGCAACACCATCCTTGTGGTTAGTGTGCCAAGCAACAGTATGTTCGACATTTTAACAGTTCGATGCGGGAATTGTACTAATCTGTTGTCTGTGGACATGGGAGCAGTGACTCAAAAACTCCCTCTTCAAGGCTCTCAGAAACATGCACAGCAGGTTCACAACATTGGATCCCATCATGATCATAACAGTGTGGATTGTGGTGGATCATCTTCCAAATGCAACAGGAGATCACCAGTGTTGGACTCCATCCAAAATGATCCTCACAAAACGCTTCCTACCCCACCACCGGAAAAGAGGCAGCGTGTTCCTTCCGCATATAATAGATTTATCAAGGAGGAGATTCAAAGG…
		Genomic Sequence	GGAAGGGAGAGGGCTCCCACACCCACTCACTCTTCAAGTCATAACCTTTTGTCCCTTTCCACCACCTCCTCTCCATTCCAACCCTGGGTAGCTACCACAAAGAATTCCACCTACAGCAAAATCACTTCCAAACTGTTGCTTCCACCCTGGTTATCATTTCCTCCATGTATATCCACCCACATAACAAAAACAAAAAAAGAGAGGAAAAAAAACAAAAAACAAAAGAAAAGAGAAAGGCTACATATATATATATATATATCCTTCCATACATATTTCTTCTTTATAAACCACACCATGCATATATATATATATACACACACCTCTTCCTAAATATATTCCTATCTATTTAGTTAGCTACCTCTTGTAAGGAGGCTATCTATCTATCTAAGCTTCCTCTTT…
		Protein Sequence	MSVQIAPEHVCYVHCSFCNTILVVSVPSNSMFDILTVRCGNCTNLLSVDMGAVTQKLPLQGSQKHAQQVHNIGSHHDHNSVDCGGSSSKCNRRSPVLDSIQNDPHKTLPTPPPEKRQRVPSAYNRFIKEEIQRIKANNPDISHREAFSTAAKNWAHFPHIHFGLTHDNDKQHNEAIATHGNPEACGLY
AcYABBY7	Aco003917	CDS Sequence	ATGGACTTGGTTTCTCCCTCGGAGCACCTTTGCTACGTTCGTTGCACCTACTGTAACACCGTTCTCGCGGTTGGGGTTCCATGCAAGAGGATAATGGACACTGTTACTGTGAAATGTGGACACTGCAACAATCTCTCCTTCCTTAGCCCAAGGCCTATGGTGCAACCCGTTTGCCCTACTGATCATCAACAAATGTGTTTTCAGGGTCCCTGCAACGATTGTAGGAGATTGCAACCTTCGCCGTCTAACTCATCGATGTCAAGCGAACAGACAACCACCAAAGCACCATTTGTTGTTAAACCTCCTGAAAAGAAACATCGACTTCCGTCAGCTTACAATCGCTTTATGAAGGAAGAAATACAGCGAATCAAAGCTGTGAAACCTGATATCCCTCACAGA…
		Genomic Sequence	GCTCGTCCGTACAACCCTTGCTGTGGGGCATCCCTCCCTGGGCATTATTGCTGTAATGGAAACCCTACCCATGGCGTCTATTTCTCTTGGAATCTTTAAGAAGCTCCCCCACCCACTCTCTCCCTTCTTAATTCACTAGCTAGCTTTTCTCTCCTCTCTTCTTCTTCCTCATCCTCATCCTCATCCTCATCTTCTTTTACTTCTCCTCATCGATCATGGACTTGGTTTCTCCCTCGGAGCACCTTTGCTACGTTCGTTGCACCTACTGTAACACCGTTCTCGCGGTAATGATCTCTTCGAGAATACTCAGAAAGAGATCGATCCACTCGTGTTTGTGATTGCTGGATCATTTTTACCCAACATTTCTTTCTCTCTATGCAGATCTTTATGCATGCATTT…
		Protein Sequence	MDLVSPSEHLCYVRCTYCNTVLAVGVPCKRIMDTVTVKCGHCNNLSFLSPRPMVQPVCPTDHQQMCFQGPCNDCRRLQPSPSNSSMSSEQTTTKAPFVVKPPEKKHRLPSAYNRFMKEEIQRIKAVKPDIPHREAFSMAAKNWAKCDPRCSTVSTSENNVAVRAMSFSHERSNGLPINSFDVFKPMERKD
